# Supplementary material for: Canonical and non-canonical PRC1 differentially contribute to regulation of neural stem cell fate
Source: Life Sci Alliance. 2025 Feb 11;8(4):e202403006. doi: 10.26508/lsa.202403006 (PMC11814486; doi:10.26508/lsa.202403006)
Supplement: Supplementary file 2 [file LSA-2024-03006_TableS1.xlsx]

## Sheet: Sheet1
Table EV1. List of primers.
Oligo	Sequence	Reference
RNA-seq library prepartion
dT-primer	C6-aminolinker-AAGCAGTGGTATCAACGCAGAGTCGACTTTTTTTTTTTTTTTTTTTTTTTTTTTTTTVN
	(where N represents a random base and V any base beside thymidine)
TSO-primer	AAGCAGTGGTATCAACGCAGAGTACATrGrGrG
	(where rG stands for ribo-guanosine)
UP-primer	C6-aminolinker-AAGCAGTGGTATCAACGCAGAGT
Genotyping primer
PCGF-F2	GCCCCTCTATCTCTATGAGCC	Fursova et al, 2019
PCGF2-R2	TGTGGTGATGATGGGGAGTC	Fursova et al, 2019
PCGF2-R3	CTCATTGGTGGAGTGGTGAC	Fursova et al, 2019
PCGF4-F2	TGGAGGACAGCTGAAGAGAG	Fursova et al, 2019
PCGF4-R2	ATACCCTGAATGCTGAGCGG	Fursova et al, 2019
PCGF4-R3	GGACAACAGCACTTCCTACC	Fursova et al, 2019
PCGF3-F3	CTCAGATCTCAAGTCAAGTCGG
PCGF3-F4 (acts as R)	CCTCTCAGTGGTCATTAGATGC
PCGF3-R2	GTGGGTGGAGTAAAGGCAAAG
PCGF5-R2 (acts as F) ; ;	AGGTTAGAGTCAGTTTGCAATGG
PCGF5-F2	GACCCTGAAGGAGTTGGCTCG	Almeida et al, 2017
PCGF5-R3	AGCTAAAATGGCCTTGGTACA
Nes-CreERT2-F1	TTCCGCTGGGTCACTGTCGCCGCTAC	Imayoshi et al, 2006
Nes-CreERT2-R1 (Cre)	TAATCGCGAACATCTTCAGGTTCTGC	Imayoshi et al, 2006
Nes-CreERT2-R2 (wt)	GCATTCTTCTCCGCCTCGAG
F_UbeX1	TGGTCTGGACCCAAACGCTGTCCACA	Almeida et al, 2017
R_UbeX1	GGCAGCAGCCATCACATAATCCAGATG	Almeida et al, 2017
